# Supplementary material for: Vitamin K2 Improves Osteogenic Differentiation by Inhibiting STAT1 via the Bcl-6 and IL-6/JAK in C3H10 T1/2 Clone 8 Cells
Source: Nutrients. 2022 Jul 18;14(14):2934. doi: 10.3390/nu14142934 (PMC9316273; doi:10.3390/nu14142934)
Supplement: Supplementary file 1 [file nutrients-14-02934-s001.zip]

Archive with 1 entries (1 files):
- nutrients-1796980-supplementary.pdf
